# Supplementary material for: Assessment of heart-substructures auto-contouring accuracy for application in heart-sparing radiotherapy for lung cancer
Source: BJR Open. 2024 May 8;6(1):tzae006. doi: 10.1093/bjro/tzae006 (PMC11087931; doi:10.1093/bjro/tzae006)
Supplement: tzae006_Supplementary_Data [file tzae006_supplementary_data.zip]

Archive with 1 entries (1 files):
- Supplementary-material.pdf
